# Supplementary material for: [99mTc]Tc-PSMA-T4—Novel SPECT Tracer for Metastatic PCa: From Bench to Clinic
Source: Molecules. 2022 Oct 25;27(21):7216. doi: 10.3390/molecules27217216 (PMC9658561; doi:10.3390/molecules27217216)
Supplement: Supplementary file 1 [file molecules-27-07216-s001.zip]

Archive with 1 entries (1 files):
- molecules-1946796-supplementary.pdf
